# Supplementary material for: Nasopharyngeal carriage of Streptococcus pneumoniae, its associated factors, and antimicrobial susceptibility patterns among school children in Babile district, eastern Ethiopia
Source: PLoS One. 2025 Dec 5;20(12):e0337950. doi: 10.1371/journal.pone.0337950 (PMC12680174; doi:10.1371/journal.pone.0337950)
Supplement: S1 Data — (XLSX) [file pone.0337950.s001.xlsx]

## Sheet: pneumo spss
SERNO	AGE	SEX	RELIGION	EDUSTFAT	EDUSTMOT	OCCSTFAT	OCCSTMOT	MARSTPGR	MINCOME	HHSIZE	NUSIBL5	NUSIBGE5	SMOKING	BEDSHWP	COOKINBR	NOFRPERH	PSTARTI	PSTAHOSP	PSTUANBUS	PCVVACSTA	STREPPNE	Agegroups
1	7	1	2	2	1	2	2	2	1	1	2	2	2	1	1	1	2	2	2	1	0	1
2	14	1	2	1	1	2	5	2	1	2	1	3	2	1	1	1	1	2	1	1	0	2
3	12	1	2	1	1	2	2	2	1	2	2	3	1	1	1	1	1	2	1	1	0	2
4	16	1	2	4	2	1	3	2	3	1	2	3	2	2	1	2	2	1	2	1	1	3
5	13	1	1	3	2	1	1	2	2	1	2	1	1	2	1	2	1	1	2	1	1	2
6	11	2	2	4	3	1	4	2	4	1	1	1	2	2	2	2	1	2	2	1	0	2
7	10	2	2	3	2	1	2	2	3	2	2	3	2	1	1	1	1	1	1	1	0	1
8	14	2	2	2	2	2	2	2	1	1	2	2	1	1	1	1	1	1	2	1	0	2
9	10	2	2	3	4	2	1	2	4	1	1	3	1	2	2	2	2	2	2	1	0	1
10	16	2	2	4	2	5	1	2	2	2	2	3	1	2	1	2	1	2	1	1	1	3
11	17	1	2	2	2	2	4	2	2	1	2	2	2	1	2	2	2	2	2	1	0	3
12	12	1	1	3	1	4	2	2	1	2	3	3	2	2	1	2	2	2	1	1	1	2
13	8	2	2	2	2	2	2	2	1	2	2	3	1	1	2	1	2	1	2	1	0	1
14	11	2	2	2	3	4	1	2	2	1	1	2	2	1	1	1	1	2	2	1	0	2
15	9	2	2	4	4	2	2	2	2	2	1	3	1	2	2	1	1	1	1	1	1	1
16	15	1	1	3	2	1	1	3	3	2	1	3	2	1	1	1	2	2	2	1	0	3
17	8	1	2	2	2	1	2	2	4	2	2	3	1	2	1	2	1	2	1	1	1	1
18	10	2	1	4	2	1	1	2	4	2	2	3	2	2	2	2	1	2	2	1	0	1
19	17	1	3	4	3	1	1	2	4	2	1	3	1	1	2	2	1	2	2	1	0	3
20	13	2	2	2	1	5	4	4	2	1	1	2	2	1	1	1	1	1	1	2	0	2
21	9	2	1	1	1	3	2	2	1	2	3	3	1	1	2	1	2	2	2	1	0	1
22	8	2	1	3	4	2	2	2	1	2	2	3	2	2	1	2	1	2	2	1	1	1
23	16	1	2	3	2	3	4	2	1	2	2	3	2	1	1	1	2	2	2	1	0	3
24	15	1	1	2	1	3	2	2	1	1	1	3	1	1	2	1	1	2	2	1	0	3
25	12	1	2	2	4	2	1	2	4	1	1	2	2	2	2	2	2	2	2	1	0	2
26	7	1	2	3	2	4	3	2	2	2	2	3	1	1	2	1	2	2	2	1	0	1
27	11	1	2	1	2	2	2	2	1	2	2	3	1	2	1	1	2	2	2	1	1	2
28	8	2	2	2	2	2	3	3	1	1	1	2	2	1	1	1	2	2	2	1	0	1
29	14	1	4	4	4	1	1	2	4	2	2	3	2	2	2	2	2	2	2	1	0	2
30	16	2	2	2	3	2	2	2	1	2	2	3	1	1	1	1	1	1	2	1	1	3
31	11	1	3	4	3	1	1	2	4	2	1	1	2	2	2	2	2	2	2	1	0	2
32	11	2	2	3	3	1	1	2	3	2	2	1	1	2	2	2	1	2	1	1	0	2
33	16	1	2	3	1	4	4	2	2	2	2	1	2	2	2	2	1	2	1	1	0	3
34	10	1	1	2	1	4	2	2	1	2	1	1	1	1	2	1	1	2	1	1	0	1
35	12	2	2	4	4	1	1	2	4	2	2	1	1	2	2	2	1	2	2	1	0	2
36	10	2	2	2	3	4	4	2	1	2	2	1	2	2	2	1	1	2	1	1	0	1
37	17	2	2	3	1	1	4	2	3	2	1	1	2	2	2	1	1	2	1	1	0	3
38	15	1	2	2	1	4	2	2	1	2	2	1	1	1	2	1	1	2	2	1	0	3
39	7	2	2	1	1	4	2	2	1	2	1	1	1	1	2	1	1	2	2	1	0	1
40	13	2	1	4	1	1	2	2	4	2	2	1	2	2	2	2	1	2	2	1	0	2
41	15	1	1	2	1	4	3	2	1	2	1	1	2	1	2	1	1	2	2	1	0	3
42	12	1	2	2	2	4	5	3	1	1	1	1	1	1	2	1	2	2	2	1	0	2
43	7	1	2	3	2	1	2	2	1	2	2	3	2	1	2	1	2	2	2	1	0	1
44	11	2	2	1	4	2	1	2	3	1	1	3	2	1	1	1	1	1	2	1	1	2
45	9	1	2	2	2	2	2	2	1	2	2	3	2	1	2	1	1	2	2	1	0	1
46	13	1	2	1	2	2	2	2	3	2	1	3	1	1	2	1	1	2	1	1	1	2
47	13	1	1	3	2	2	2	2	1	2	2	3	1	1	2	1	2	2	2	1	0	2
48	17	1	2	2	1	2	5	2	1	2	1	3	1	1	2	1	2	2	2	1	0	3
49	16	2	1	2	2	2	2	2	1	2	2	3	1	1	1	1	2	2	2	2	0	3
50	14	1	3	3	2	2	3	2	1	2	2	3	2	1	2	1	2	2	2	1	0	2
51	12	2	2	3	2	2	2	2	1	2	2	3	2	1	1	1	2	2	2	1	0	2
52	11	2	2	3	2	1	4	2	2	2	2	3	1	1	2	1	2	2	2	1	0	2
53	8	2	1	2	3	2	2	2	1	2	2	3	2	1	2	1	1	2	2	1	0	1
54	11	2	2	4	3	1	1	2	4	2	1	3	2	2	2	2	2	2	2	1	0	2
55	15	2	4	4	4	1	1	2	4	2	2	3	2	2	2	1	2	2	2	1	0	3
56	8	1	3	3	2	4	2	2	1	2	2	2	1	1	1	1	2	2	2	1	1	1
57	17	1	2	2	1	2	2	2	1	2	2	3	1	1	1	1	2	2	2	1	0	3
58	12	1	2	1	1	2	2	4	1	1	1	3	2	1	1	1	1	2	2	1	0	2
59	13	1	2	1	2	1	2	2	1	2	1	2	1	1	2	1	1	2	2	1	1	2
60	9	1	2	2	2	2	2	2	1	2	2	2	2	1	2	1	1	2	2	2	1	1
61	14	1	3	2	3	3	4	3	1	1	1	3	2	1	1	1	2	2	2	1	0	2
62	10	1	1	2	2	2	3	2	1	2	2	3	2	1	1	1	2	2	2	1	0	1
63	7	2	2	4	2	1	4	2	4	2	2	3	1	2	2	1	2	1	1	1	0	1
64	10	2	1	3	2	1	5	2	3	2	1	3	1	2	2	1	2	2	2	1	0	1
65	13	2	4	2	1	2	2	2	1	2	2	3	2	2	2	1	2	2	2	1	0	2
66	10	2	3	3	2	2	2	2	1	2	2	3	2	2	2	1	2	2	2	1	0	1
67	16	1	1	2	2	2	3	2	2	2	2	3	2	1	2	2	2	2	2	1	0	3
68	15	1	2	2	1	3	4	2	2	1	1	3	1	1	1	1	2	2	2	2	0	3
69	13	1	2	2	2	1	2	2	1	2	2	3	1	1	1	2	1	2	2	1	1	2
70	17	2	2	1	1	2	2	2	1	2	1	3	1	1	1	1	2	2	2	1	0	3
71	11	2	2	2	2	2	3	2	1	2	2	3	1	1	1	1	1	2	2	1	0	2
72	14	1	2	2	2	3	5	2	4	2	2	3	2	1	1	1	2	2	2	2	1	2
73	12	2	2	1	1	2	2	1	1	1	1	2	2	1	1	1	2	2	2	2	0	2
74	15	1	2	2	1	2	2	2	1	2	2	3	2	1	2	1	2	2	2	1	0	3
75	11	2	2	1	2	2	2	2	4	2	2	3	2	1	1	1	1	2	2	1	1	2
76	13	1	2	3	2	1	2	2	2	2	2	3	2	1	2	1	2	2	2	1	0	2
77	12	2	2	2	2	2	2	2	1	2	2	3	1	1	1	1	1	2	2	1	0	2
78	16	2	2	1	1	2	2	2	1	2	1	3	1	2	1	2	2	2	2	1	0	3
79	15	1	1	2	2	2	3	2	1	2	2	3	2	1	1	1	1	2	2	1	0	3
80	14	1	2	4	3	1	1	2	4	2	2	3	1	2	2	2	1	1	2	1	0	2
81	12	2	2	2	3	2	4	2	1	1	1	3	2	1	2	2	1	2	2	1	0	2
82	11	2	2	1	2	3	2	2	1	2	1	3	1	1	2	1	1	2	2	2	0	2
83	9	2	1	3	2	4	2	2	2	2	1	3	2	1	2	1	1	2	2	1	0	1
84	17	1	2	3	1	2	2	2	1	2	1	3	1	2	2	1	1	2	2	1	0	3
85	13	1	3	1	2	3	2	2	1	1	2	3	1	1	2	1	2	2	2	1	0	2
86	12	1	2	4	4	1	1	2	4	2	1	3	2	2	2	2	1	2	2	1	0	2
87	13	1	2	2	2	2	2	2	1	2	1	3	1	1	1	1	1	2	2	1	0	2
88	16	1	2	3	3	2	2	2	1	2	3	3	2	2	2	2	2	2	2	1	0	3
89	14	1	2	1	1	2	2	2	1	2	3	3	2	1	1	1	2	2	2	1	0	2
90	17	1	2	2	2	2	3	2	1	2	2	3	2	1	1	1	2	2	2	1	0	3
91	10	2	2	4	3	1	4	2	4	2	2	3	2	1	2	1	2	2	2	1	0	1
92	11	2	2	4	2	1	2	2	4	2	2	3	2	2	2	2	2	2	2	1	0	2
93	15	1	2	1	1	3	2	2	1	2	1	3	2	1	1	1	2	2	2	1	0	3
94	13	2	2	2	1	2	2	2	1	2	1	3	1	1	2	1	2	2	2	1	0	2
95	12	1	2	2	2	2	2	3	1	1	1	2	2	1	1	1	2	2	2	2	0	2
96	16	1	2	3	2	2	2	2	1	2	2	3	2	1	1	1	2	2	2	2	0	3
97	13	2	2	2	1	2	2	2	4	2	2	3	1	1	1	1	2	2	2	1	1	2
98	15	1	4	1	2	3	2	2	1	1	1	2	1	1	2	1	2	1	2	1	0	3
99	11	2	1	2	4	3	1	2	1	2	2	3	1	2	2	2	2	2	2	1	0	2
100	10	1	2	2	2	2	2	2	1	2	1	3	1	1	2	1	2	2	2	1	0	1
101	12	1	2	2	2	2	2	2	1	2	1	3	1	1	2	1	2	2	2	2	0	2
102	16	1	1	1	1	2	2	2	1	2	3	3	2	1	2	1	1	1	2	1	0	3
103	14	1	4	3	2	4	2	2	2	2	2	3	1	1	1	1	2	2	2	1	1	2
104	15	2	2	2	1	2	2	2	1	2	2	3	2	1	1	1	2	2	2	1	0	3
105	11	2	2	2	1	2	2	2	1	2	2	3	2	1	1	1	2	2	1	1	0	2
106	13	1	2	2	4	2	1	2	3	2	2	3	1	1	1	1	1	2	2	1	0	2
107	15	2	2	3	1	1	2	2	4	2	2	3	1	1	1	2	2	2	2	1	0	3
108	13	1	2	2	1	2	2	2	1	2	1	3	2	1	1	2	1	2	2	1	0	2
109	17	1	1	1	1	2	2	3	1	2	1	3	1	1	2	1	2	2	2	1	0	3
110	11	1	4	2	2	2	2	2	1	2	1	3	1	1	1	1	1	2	2	1	0	2
111	12	2	2	3	4	1	1	2	4	2	2	3	2	2	2	1	2	2	2	1	0	2
112	14	2	2	3	2	4	2	2	2	2	3	3	1	2	2	1	2	2	2	1	0	2
113	12	2	2	2	2	2	2	2	1	2	2	3	1	1	1	2	2	2	2	1	0	2
114	16	1	2	3	3	2	4	3	1	2	1	3	2	1	1	1	2	2	2	1	0	3
115	11	1	1	2	3	2	1	2	1	2	3	3	2	1	1	2	2	2	2	1	0	2
116	14	1	3	3	2	1	1	2	2	2	2	3	2	1	1	2	2	2	2	1	0	2
117	13	1	2	2	1	2	2	2	1	2	1	3	1	1	1	1	1	2	2	1	0	2
118	12	2	2	4	4	1	1	2	4	2	3	3	2	2	2	1	2	2	1	1	0	2
119	12	1	2	3	2	1	2	2	2	2	3	3	2	1	1	2	1	2	2	1	1	2
120	13	2	2	2	1	2	2	2	1	2	2	3	1	1	1	1	2	2	2	2	0	2
121	12	2	2	4	3	4	1	2	3	2	3	3	2	1	2	1	2	2	2	1	0	2
122	13	2	2	4	2	1	2	2	4	2	3	3	1	1	2	1	2	1	2	1	0	2
123	11	2	2	3	3	2	2	2	2	2	3	3	1	2	2	1	2	2	2	1	0	2
124	10	1	2	3	3	2	2	2	1	2	2	3	1	1	1	1	2	2	2	1	0	1
125	8	1	1	2	1	2	2	2	1	2	3	3	1	2	2	2	1	2	2	1	0	1
126	7	2	2	3	2	2	2	2	1	2	2	3	1	1	2	1	1	2	2	1	0	1
127	11	1	1	2	1	2	2	2	1	2	3	3	1	1	1	2	1	2	2	1	0	2
128	8	2	2	3	2	1	2	2	2	2	3	3	2	1	2	2	1	2	2	1	0	1
129	9	2	4	2	1	3	2	2	2	2	2	3	1	1	1	1	1	2	2	2	0	1
130	9	1	1	1	1	4	2	2	2	2	1	3	2	2	2	2	1	2	2	1	0	1
131	13	1	2	3	1	2	2	2	1	2	1	3	1	1	1	2	1	2	2	1	0	2
132	12	1	2	2	1	2	2	2	1	2	1	3	1	2	2	2	1	2	2	1	0	2
133	13	1	1	1	1	2	2	2	1	2	1	3	2	1	1	1	1	1	2	1	0	2
134	14	1	2	2	1	2	2	2	1	2	2	3	1	1	2	1	2	2	2	1	0	2
135	13	1	4	3	2	2	2	2	2	2	2	3	1	2	2	1	1	2	2	1	0	2
136	15	2	2	4	3	1	2	2	3	2	2	3	2	1	2	1	2	2	2	1	0	3
137	16	2	2	2	2	2	4	2	1	2	3	3	1	1	2	1	2	2	2	1	0	3
138	12	1	2	2	1	5	2	2	2	2	3	3	1	1	1	2	2	2	2	1	0	2
139	16	2	1	2	2	2	2	1	1	2	3	3	2	1	2	1	2	2	2	1	0	3
140	17	1	2	1	1	2	2	2	1	2	3	3	1	1	1	2	2	2	2	1	0	3
141	14	2	1	3	2	2	2	2	1	2	2	3	1	1	1	2	2	2	2	1	0	2
142	14	1	4	2	1	2	2	3	1	2	3	3	1	2	2	2	1	2	2	1	1	2
143	10	1	2	2	2	2	2	2	1	2	2	3	1	1	2	1	2	2	2	1	0	1
144	15	1	3	3	2	2	2	2	2	2	1	3	2	1	2	2	2	2	2	2	0	3
145	16	1	2	3	1	2	2	2	2	2	1	3	1	1	1	2	2	2	2	1	0	3
146	13	2	2	2	2	2	3	2	1	2	1	3	1	1	1	2	2	2	2	1	0	2
147	17	2	1	2	1	2	2	2	1	2	3	3	1	1	1	1	2	2	2	1	0	3
148	11	2	2	1	1	2	2	3	1	2	3	3	2	2	2	1	1	2	2	1	1	2
149	12	2	2	2	1	2	2	3	1	2	3	3	2	1	1	1	1	2	2	1	0	2
150	10	2	2	2	2	2	2	2	1	2	3	3	2	1	1	1	2	2	2	1	0	1
151	14	1	2	2	2	2	2	2	1	2	3	3	1	1	1	1	2	2	2	1	0	2
152	15	2	2	2	2	3	2	2	2	2	3	3	2	1	1	1	2	2	2	1	0	3
153	11	2	2	2	1	2	2	4	1	2	3	3	1	2	1	1	2	2	2	1	1	2
154	16	1	1	1	2	2	4	2	1	2	3	3	1	1	2	2	2	2	2	1	0	3
155	12	1	1	3	2	2	2	2	1	2	1	3	2	2	2	1	1	2	2	1	1	2
156	14	1	2	2	2	2	2	3	1	2	1	3	2	2	2	1	1	2	2	1	1	2
157	8	1	1	3	3	1	2	2	3	2	3	3	2	1	2	2	2	2	2	1	0	1
158	7	1	2	2	2	2	2	2	1	2	2	3	1	1	2	2	2	2	2	1	0	1
159	9	1	2	4	2	1	2	2	4	2	3	3	2	2	2	1	2	2	2	2	0	1
160	12	1	2	2	3	4	2	2	3	2	2	3	2	2	2	1	2	2	2	1	0	2
161	15	1	2	2	2	3	4	2	2	2	2	3	1	2	2	1	2	2	2	1	0	3
162	12	2	2	2	1	2	2	2	1	2	1	3	2	1	1	1	2	2	2	1	0	2
163	17	1	2	4	2	1	2	2	4	2	1	3	1	2	2	1	2	2	1	1	0	3
164	16	2	4	4	4	1	1	2	4	2	1	3	2	2	2	1	1	2	2	1	0	3
165	11	2	2	3	2	2	4	2	2	2	1	3	1	2	2	1	1	2	2	1	0	2
166	7	2	2	2	1	2	2	2	1	2	1	3	1	1	1	1	1	2	2	1	0	1
167	9	2	2	1	2	2	2	2	1	2	1	3	1	1	2	1	2	2	2	1	0	1
168	8	2	3	3	2	2	2	2	1	2	3	3	1	1	1	1	1	2	2	1	0	1
169	13	1	2	3	1	2	2	2	1	1	1	2	2	2	2	2	2	2	2	1	0	2
170	14	1	1	4	3	1	4	2	4	2	2	3	2	1	2	2	1	2	2	2	0	2
171	16	1	2	3	2	3	2	2	1	2	2	3	2	1	1	1	1	2	2	1	0	3
172	14	1	1	2	1	2	2	2	1	2	3	3	1	1	2	2	1	2	2	1	0	2
173	12	2	1	4	2	1	2	2	4	2	1	3	2	2	1	2	2	1	2	1	0	2
174	13	2	2	2	1	2	2	3	1	2	3	3	1	1	1	1	1	2	2	1	0	2
175	12	1	2	2	4	2	1	2	4	2	2	3	1	2	2	2	2	2	2	1	0	2
176	14	2	2	1	1	2	2	2	1	2	3	3	2	1	1	2	1	2	2	1	0	2
177	15	2	2	3	2	2	2	2	1	2	3	3	1	1	1	1	1	2	2	1	0	3
178	16	1	2	2	1	2	2	2	1	2	3	3	1	2	2	2	1	2	2	1	0	3
179	12	1	2	2	1	3	4	2	1	2	3	3	2	2	2	2	1	2	2	1	0	2
180	10	2	2	3	3	1	1	2	4	2	2	3	2	2	2	2	2	2	2	1	0	1
181	11	1	1	3	3	2	4	2	2	2	2	3	1	2	2	1	1	2	2	2	1	2
182	16	1	2	4	2	4	2	2	3	2	2	3	2	2	2	2	2	2	2	1	0	3
183	9	2	2	3	2	2	2	2	2	2	3	3	2	2	2	2	2	2	2	1	0	1
184	8	2	4	3	3	2	2	2	2	2	2	3	2	1	1	1	2	1	2	1	0	1
185	9	2	2	2	2	2	2	2	1	2	3	3	2	1	1	1	1	2	2	1	0	1
186	12	1	2	3	1	2	3	2	1	2	2	3	1	1	1	1	1	2	2	1	1	2
187	14	2	2	1	1	2	4	2	2	2	3	3	2	2	2	2	2	2	2	1	0	2
188	17	1	2	2	2	2	2	2	1	2	3	3	2	1	1	1	2	2	2	1	0	3
189	15	2	4	3	1	2	2	2	2	2	3	3	2	2	1	2	2	2	2	1	1	3
190	15	1	3	3	2	5	2	2	1	2	3	3	2	1	1	2	2	2	2	2	0	3
191	17	2	2	1	1	2	2	2	1	2	3	3	1	1	1	1	2	2	2	1	0	3
192	14	2	3	2	1	2	2	2	1	2	3	3	2	2	2	2	2	2	2	1	0	2
193	12	1	2	3	4	1	1	2	3	2	3	3	1	1	1	2	2	2	2	1	0	2
194	13	2	2	2	3	2	4	2	2	2	3	3	1	1	2	2	2	2	2	1	0	2
195	11	2	2	2	1	2	2	2	1	2	2	3	1	2	1	1	1	2	2	1	1	2
196	13	1	2	3	2	2	2	2	1	2	3	3	1	2	2	2	2	2	2	1	0	2
197	16	1	2	3	1	2	2	2	1	2	3	3	1	2	2	2	1	2	2	2	1	3
198	9	1	1	1	1	3	2	2	1	2	3	3	2	2	2	2	2	2	2	1	0	1
199	14	2	2	2	2	2	2	2	1	2	3	3	1	2	2	1	2	2	2	1	0	2
200	12	2	2	3	3	1	1	2	2	2	3	3	2	2	2	1	2	2	2	1	0	2
201	10	2	2	2	2	3	4	3	1	1	2	2	2	1	1	2	2	2	2	1	0	1
202	12	2	2	3	1	3	4	4	1	1	1	3	1	1	2	1	2	2	2	1	1	2
203	14	1	1	1	2	2	2	2	1	2	3	3	1	2	2	2	2	2	2	1	0	2
204	15	1	2	2	1	2	2	1	1	1	1	2	2	2	2	2	2	2	2	2	0	3
205	11	2	1	2	2	2	2	1	1	1	1	2	2	1	1	2	2	2	2	1	1	2
206	16	1	2	1	1	2	2	2	1	2	1	3	2	2	2	2	2	2	2	1	0	3
207	10	1	2	2	1	2	2	2	1	2	1	3	1	2	2	2	1	2	2	1	0	1
208	12	2	2	2	2	2	2	2	2	2	1	3	1	2	2	2	1	2	2	1	0	2
209	13	1	4	4	4	1	1	2	4	2	1	3	2	2	2	2	1	2	2	1	0	2
210	15	1	2	1	1	2	2	2	1	2	1	3	2	2	2	2	1	2	2	1	0	3
211	13	2	2	2	2	3	2	2	1	2	3	3	2	2	2	2	1	2	2	1	0	2
212	15	1	2	2	2	2	4	2	1	2	3	3	1	2	2	2	1	2	2	1	0	3
213	13	1	1	2	2	2	2	2	1	2	3	3	2	2	2	2	2	2	2	1	0	2
214	11	1	2	1	1	2	2	2	1	2	3	3	1	2	2	1	1	2	2	1	1	2
215	16	1	2	1	1	2	2	2	1	2	2	3	1	2	2	1	1	2	2	1	1	3
216	12	2	2	3	3	2	2	2	1	2	3	3	1	2	2	2	2	2	2	1	0	2
217	14	1	2	3	2	3	2	2	1	2	3	3	1	2	1	1	2	2	2	1	1	2
218	16	2	2	2	2	2	2	2	1	2	3	3	1	2	1	1	1	2	2	1	1	3
219	13	1	1	1	1	2	2	2	1	2	3	3	2	1	1	2	2	2	2	1	0	2
220	12	1	4	1	1	2	2	2	1	1	3	3	2	2	2	2	2	2	2	1	0	2
221	16	1	2	2	1	2	2	2	2	2	2	3	1	2	1	2	2	2	2	1	0	3
222	11	2	2	1	1	2	2	2	1	2	3	3	2	2	2	2	2	1	2	1	0	2
223	14	2	1	2	1	2	2	2	1	2	3	3	1	1	2	1	1	2	2	1	1	2
224	15	1	2	1	2	2	2	2	2	2	3	3	1	2	1	2	2	2	2	1	0	3
225	13	1	2	1	1	2	2	2	1	2	3	3	1	1	1	1	2	2	2	1	1	2
226	11	1	2	4	3	1	1	2	4	2	3	3	2	2	2	2	2	2	2	1	0	2
227	15	2	2	2	2	2	2	2	1	2	2	3	2	2	2	2	2	2	2	1	0	3
228	15	1	2	3	2	2	2	2	2	2	3	3	2	1	2	2	2	2	2	1	0	3
229	13	2	2	1	1	2	2	2	1	2	3	3	2	2	2	2	2	2	2	1	0	2
230	14	1	2	4	4	1	1	2	4	2	3	3	2	2	2	2	2	2	2	1	0	2
231	12	2	2	2	1	3	2	2	2	2	2	3	1	2	2	1	1	2	2	1	1	2
232	13	1	2	1	1	2	2	2	1	2	3	3	1	1	2	1	1	2	2	1	1	2
233	12	1	1	2	2	2	2	2	1	2	2	3	2	2	2	2	2	2	2	1	0	2
234	13	2	2	2	2	2	2	2	1	2	2	3	2	2	2	1	2	2	2	1	0	2
235	16	1	2	1	1	3	2	2	1	1	1	2	2	2	2	1	2	2	2	1	0	3
236	14	1	1	1	2	2	2	2	1	2	3	3	2	2	2	1	2	2	2	1	0	2
237	14	1	2	3	2	2	2	2	1	2	3	3	2	2	2	1	2	2	2	1	0	2
238	15	2	2	1	1	2	2	2	1	2	3	3	1	1	2	2	2	2	2	1	0	3
239	12	2	2	1	2	2	2	2	2	2	3	3	1	1	2	2	2	2	2	1	0	2
240	12	1	2	2	1	2	2	2	1	2	3	3	1	1	1	1	2	2	2	1	1	2
241	14	1	1	2	2	2	2	2	1	2	3	3	2	1	2	1	2	2	2	1	0	2
242	15	1	2	2	1	2	2	2	1	2	3	3	1	2	2	2	1	2	2	1	0	3
243	17	1	1	1	1	2	2	3	2	2	2	3	1	1	1	1	1	2	2	1	0	3
244	13	2	2	1	1	2	2	2	2	2	3	3	1	2	2	2	1	2	2	1	0	2
245	14	2	2	4	3	1	1	2	4	2	3	3	2	1	2	2	1	2	1	1	0	2
246	15	1	2	1	1	2	2	2	1	2	2	3	1	2	2	2	1	2	2	1	0	3
247	12	1	2	3	2	4	2	2	1	2	3	3	1	1	1	1	1	1	2	1	0	2
248	14	2	2	2	1	2	2	2	1	2	2	3	2	2	2	2	1	2	2	1	0	2
249	11	2	2	2	2	2	2	2	1	2	3	3	2	1	1	1	2	2	2	1	0	2
250	16	1	1	2	1	2	2	2	1	2	3	3	1	1	2	1	1	1	2	1	1	3
251	14	2	2	2	2	2	2	2	1	1	1	2	1	2	2	2	2	2	2	1	0	2
252	12	2	2	1	1	2	2	2	1	2	3	3	1	2	2	2	2	2	2	1	0	2
253	14	1	2	2	1	2	4	2	1	2	3	3	2	2	2	2	2	2	2	1	0	2
254	11	2	1	1	1	2	2	2	1	2	3	3	2	2	2	2	2	2	2	1	0	2
255	12	1	2	2	1	2	2	2	2	2	3	3	1	1	2	1	1	2	2	1	1	2
256	10	2	2	2	2	2	3	2	2	1	1	2	1	2	2	2	2	2	2	1	0	1
257	12	2	2	1	1	3	4	2	3	2	3	3	2	2	2	2	2	2	2	1	0	2
258	13	2	2	2	1	2	2	2	1	2	3	3	2	2	2	2	2	2	2	1	0	2
259	11	2	2	2	3	2	4	2	1	2	3	3	2	2	2	2	2	2	2	1	0	2
260	14	2	1	1	1	2	2	2	1	2	3	3	1	1	2	1	2	2	2	1	1	2
261	13	1	2	2	1	2	2	2	1	2	3	3	2	1	1	1	2	2	2	1	0	2
262	16	2	1	1	1	2	2	2	1	2	2	3	2	2	2	2	2	2	2	1	0	3
263	12	1	4	3	2	2	2	2	2	2	2	3	2	2	2	2	2	2	2	1	0	2
264	15	2	4	2	1	2	2	2	1	2	3	3	2	2	2	2	2	2	2	1	0	3
265	17	1	1	1	1	2	4	2	2	2	2	3	2	2	2	2	2	2	2	2	0	3
266	15	2	2	2	1	2	3	2	1	2	3	3	2	1	1	1	2	2	2	1	0	3
267	12	2	2	1	1	2	2	2	1	2	3	3	1	2	2	2	2	2	2	2	0	2
268	14	1	2	1	1	2	2	3	1	1	1	2	2	2	2	2	2	2	2	1	0	2
269	16	1	1	1	1	2	2	2	1	2	3	3	2	1	2	1	2	2	2	1	1	3
270	11	2	2	2	1	2	2	2	1	2	3	3	1	1	2	1	2	1	2	1	1	2
271	13	1	2	1	1	2	2	2	1	2	3	3	1	1	1	2	2	2	2	1	0	2
272	14	1	2	3	2	2	2	4	1	2	3	3	2	1	1	1	2	2	2	1	0	2
273	10	2	2	2	1	3	2	2	1	2	3	3	2	2	2	2	2	2	2	2	0	1
274	9	1	2	4	2	1	2	2	4	2	2	3	2	2	2	2	2	2	2	1	0	1
275	8	2	2	3	1	2	2	2	2	2	2	3	2	1	2	1	2	2	2	1	0	1
276	12	1	2	1	4	2	1	2	2	2	2	3	1	1	2	2	2	1	2	1	0	2
277	7	2	1	3	2	3	2	2	2	1	1	3	1	2	1	2	2	2	2	1	0	1
278	9	2	2	1	1	2	2	2	1	1	1	2	2	2	2	2	2	2	2	1	0	1
279	12	1	2	1	1	2	2	4	1	2	2	3	2	1	2	2	1	2	2	1	0	2
280	11	1	2	2	1	2	2	2	1	2	3	3	2	1	2	1	2	2	2	2	1	2
281	14	1	2	3	4	2	1	2	3	1	2	2	2	1	1	2	2	2	2	1	0	2
282	15	1	2	3	1	2	4	2	2	2	2	3	2	2	2	2	2	2	2	1	0	3
283	17	1	2	1	1	2	2	4	1	2	3	3	2	1	1	1	2	2	2	1	0	3
284	12	2	2	2	2	2	4	2	1	1	1	3	2	1	2	1	2	2	1	1	0	2
285	16	1	2	4	2	1	4	2	4	2	2	3	2	2	2	2	2	2	2	1	0	3
286	15	1	2	4	3	1	1	2	4	2	3	3	1	1	2	2	2	2	2	1	1	3
287	9	2	1	3	2	2	2	2	1	2	1	3	1	2	2	2	2	2	2	1	0	1
288	14	1	2	2	1	2	2	2	1	2	1	3	1	2	2	1	1	2	2	1	0	2
289	10	1	4	3	2	4	4	2	2	2	2	3	1	1	2	1	1	2	2	1	0	1
290	16	1	2	1	1	2	2	2	2	2	2	3	2	1	2	1	1	2	2	1	0	3
291	11	2	2	1	1	2	2	4	1	2	1	3	1	1	1	1	1	2	2	1	0	2
292	13	2	1	2	1	2	2	4	1	2	1	3	2	2	2	2	1	2	2	1	0	2
293	13	1	2	1	2	2	2	2	1	2	1	3	1	1	1	2	1	2	2	1	0	2
294	15	1	4	4	4	1	1	2	4	2	3	3	2	2	2	2	1	2	2	1	0	3
295	12	1	4	4	3	1	1	2	4	2	3	3	2	2	2	2	2	2	2	1	0	2
296	13	1	2	3	3	3	1	2	3	2	3	3	1	1	2	1	1	2	2	1	1	2
297	16	2	2	2	1	2	2	2	1	2	3	3	2	2	2	2	2	2	2	1	0	3
298	11	2	2	1	1	2	2	2	1	2	2	3	1	2	2	2	1	2	2	1	0	2
299	14	1	2	1	1	2	2	2	2	1	1	2	2	2	2	1	1	2	2	1	0	2
300	11	2	1	2	2	2	2	2	2	1	1	2	2	2	2	1	1	2	2	1	0	2
301	11	2	2	3	3	2	4	3	2	1	2	2	2	2	2	1	1	2	2	1	0	2
302	15	1	2	2	1	2	2	2	2	2	3	3	2	1	2	2	2	2	2	1	0	3
303	13	2	2	2	2	2	2	2	2	2	3	3	1	1	2	2	2	2	2	1	1	2
304	16	1	2	2	2	2	2	2	1	2	2	3	1	2	2	2	2	2	2	1	0	3
305	14	2	2	1	1	2	2	2	1	1	1	2	2	2	2	1	2	2	2	1	0	2
306	16	2	2	1	1	2	2	2	1	2	3	3	1	2	2	2	2	2	2	1	0	3
307	12	1	2	1	1	2	2	2	1	2	3	3	1	1	2	1	1	2	2	1	1	2
308	17	1	2	1	1	3	2	2	1	2	3	3	1	2	2	2	1	2	2	1	0	3
309	17	2	2	1	1	4	2	2	1	2	2	3	2	1	2	2	1	2	2	1	0	3
310	15	2	1	2	1	2	2	1	1	2	3	3	2	1	1	1	1	2	2	1	0	3
311	17	2	2	2	1	2	2	2	1	2	3	3	1	1	2	2	1	2	2	1	1	3
312	12	2	2	1	1	2	2	3	1	1	1	2	2	2	2	2	2	2	2	1	0	2
313	9	2	2	1	1	2	2	2	1	2	2	3	2	2	2	2	2	2	2	1	0	1
314	8	2	2	2	2	2	2	2	2	2	3	3	1	1	2	1	1	2	2	1	1	1
315	7	1	1	1	1	2	2	2	1	2	3	3	2	2	2	1	2	2	2	1	0	1
316	12	1	2	1	1	2	4	2	2	2	1	3	1	1	2	1	2	2	2	1	0	2
317	14	1	2	1	1	2	2	2	1	1	2	2	2	2	2	1	2	2	2	1	0	2
318	14	2	2	1	1	2	2	2	1	1	1	2	2	2	2	2	2	2	2	1	0	2
319	10	1	2	2	1	2	2	2	2	2	3	3	1	1	2	1	1	2	2	1	1	1
320	11	1	2	1	1	2	2	3	1	2	1	3	1	2	2	2	2	2	2	1	0	2
321	14	2	2	1	1	2	2	2	2	2	2	3	1	2	2	2	1	2	2	1	0	2
322	16	1	2	1	1	2	2	2	1	2	3	3	1	2	2	2	1	2	2	1	0	3
323	12	1	1	4	4	1	1	2	4	2	2	3	2	2	2	1	1	2	2	1	0	2
324	15	2	2	3	4	1	1	2	4	2	3	3	2	2	2	1	1	2	2	1	0	3
325	13	1	2	4	4	1	1	2	4	1	2	2	2	2	2	2	1	2	2	1	0	2
326	17	1	2	2	1	2	2	2	1	2	3	3	2	2	2	2	1	2	2	1	0	3
327	11	2	4	3	3	2	2	2	1	2	3	3	2	1	2	2	1	2	1	2	0	2
328	9	1	1	2	3	2	2	2	2	2	3	3	2	1	2	2	1	2	2	1	0	1
329	15	1	2	3	2	2	2	2	2	2	3	3	2	2	2	2	1	2	2	1	0	3
330	10	2	2	1	1	2	2	2	1	2	2	3	1	2	2	2	1	2	2	1	0	1
331	12	1	2	2	1	2	2	2	1	2	1	3	2	2	2	1	2	2	2	1	0	2
332	8	2	2	4	4	1	1	2	4	2	3	3	2	2	2	2	2	2	2	1	0	1
333	11	1	2	3	3	2	2	2	3	2	2	3	2	2	2	2	2	2	2	1	0	2
334	14	2	2	1	1	3	2	2	1	2	3	3	1	2	1	2	2	2	2	1	0	2
335	12	1	2	2	1	2	2	2	1	2	2	3	1	2	1	2	2	2	2	1	0	2
336	13	1	2	1	1	2	2	2	1	2	2	3	1	2	2	2	2	2	2	1	0	2
337	15	1	2	2	2	2	2	2	1	2	3	3	2	2	2	2	2	2	2	1	0	3
